# Supplementary material for: Cigarette smoke induces angiogenic activation in the cancer field through dysregulation of an endothelial microRNA
Source: Commun Biol. 2025 Mar 28;8:511. doi: 10.1038/s42003-025-07710-y (PMC11953391; doi:10.1038/s42003-025-07710-y)
Supplement: Supplementary file 3 — Supplementary data1 [file 42003_2025_7710_MOESM3_ESM.xlsx]

## Sheet: Table 1
	Patient ID	miR-1_T	Survival (days)	Clinical Stage (4)	Pack year	Sex	Age	size
	363	0.0237867	1105	1	30	1	78	1.2
	379	8.0041e-05	857	2	40	1	64	4.5
	383	0.157072	1051	1	20	0	79	2.4
	384	0.00106532	1048	1	60	1	62	2.2
	387	1.5753e-05	224	2	17.5	1	49	6
	395	3.9281e-05	1993	3	1e-05	0	86	6.5
	397	1.4899e-05	306	2	120	0	83	7
	403	6.4243e-05	816	1	60	0	75	4
	406	4.1703e-05	1309	1	90	0	81	5
	409	3.7297e-05	937	1	20	1	58	2.5
	411	0.00029713	1963	1	50	1	77	2
	416	3.1627e-05	924	1	60	0	69	2.5
	417	0.427946	1504	4	1e-05	0	44	5
	430	10.7607	887	2	7	1	69	5
	432	2.9254e-05	650	3	4	1	75	5.7
	434	44.8613	875	1	7.5	1	69	1.5
	436	0.729055	281		19	0	64	3
	442	0.00032753	860	1	15	1	75	2.5
	449	0.00923674	847		22	0	50	2.3
	452	0.0006806	841	1	1e-05	1	77	2.1
	453	0.0001398	1413	1	150	0	73	4.3
	456	0.016012	827	2	1e-05	1	80	5.5
	457	0.00023376	819	1	1e-05	1	59	1.4
	462	0.00014731	1828	1	1e-05	0	75	1.5
	465	0.00268344	1146	3	162	0	69	1.5
	466	0.00034174	791	1	12.5	1	50	1.2
	471	0.00023913	771	1	60	0	64	2.2
	472	5.0475e-06	771	1	60	1	56	2.6
	474	0.00062837	1469	1	1e-05	1	86	2.4
	475	1.3473e-05	742	3	0.75	1	80	1.7
	485	8.1783e-07	1723	2	50	0	62	5.5
	486	6.6578e-05	741	1	15	1	33	1.2
	489	1.8716e-05	735		2.5	1	53
	491	1.1092e-06	1577		35	1	82	5.4
	515	4.0498e-05	679	1	1e-05	1	72	2.5
	529	0.00083109	638	1	22.5	1	68	2
	531	4.9039e-05	105	3	22.5	1	65	11.5
	533	2.2235e-05	364	2	50	0	57	2.6
	534	6.109e-05	1297	1	20	1	81	3.2
	537	4.8483e-06	622	4	45	1	57	3
	JT#14	2.3e-05	41	4	0.125	0	67	3.2
	JT#17	3.5e-05	323		80	0	55
	JT#18	0.00075251	43	4	25	0	51	4.1
	JT#19	6.6e-05	136	4	5	1	65	6
	JT#20	0.00016595	1078	4	20	0	83	3.3
	JT#22	5.72e-06	56	4	40	1	59	3
	JT#23	0.00057946	541	4	1e-05	1	67	4.4
	JT#25	9.44e-06	1536		45	0	81	2.84
	JT#28	0.00027812	344	4	40	1	77	4.4
	JT#29	0.00033443	162	4	15	1	67
	JT#30	1.09e-05	602	1	30	0	54	4.5
	JT#33	9.69e-05	32	4	50	0	58	14.8
	JT#34	5.55e-06	173	4	50	1	78
	JT#37	4.27e-05	87	4	35	1	67
	JT#38	1.19e-05	564	4	36	1	50
	JT#39	2.17e-05	44	4	33	0	72
	JT#40	4.98e-05	821	4	60	0	77
	JT#42	2.41e-05	79		13.25	0	70
	JT#44	5.72e-05	80	4	60	0	70	2.7
	JT#47	0.00069969	301	4	55	1	79	3.8
	JT#48	2.29e-05	11	4	80	1	61	4.7
	JT#52	0.00019517	735	4	20	1	57
	JT#55	2.83e-05	544		40	1	72
	JT#57	0.0004682	8	4	30	1	62	10.3
	JT#58	0.00017735	236	4	30	1	66
	JT#59	0.00027268	511	4	130	0	75	7.16
	JT#61	5.22e-05	1594	3	40	0	70	2.67
	JT#62	6.77e-05	711	3	20	1	78	6.5
	JT#64	0.00122534	173	4	55	0	74	5.7
	JT#65	0.00040123	20	3	25	1	79
	JT#66	3.7e-05	3	4	40	1	59	8
	JT#68	8.45e-06	178	4	40	0	63

## Sheet: 1A
	miR-1 (2-dct)
Patient ID	Non-smokers	Smokers
395	3.93e-05
417	0.427946
452	0.0006806
456	0.016012
457	0.0002338
462	0.0001473
474	0.0006284
515	4.05e-05
JT#23	0.0005795
411		0.0002971
449		0.0092367
529		0.0008311
JT#14		2.3e-05
JT#17		3.5e-05
JT#18		0.0007525
JT#22		5.72e-06
JT#30		1.09e-05
JT#38		1.19e-05
JT#42		2.41e-05
JT#48		2.29e-05
JT#59		0.0002727
JT#68		8.45e-06
453		0.0001398
363		0.0237867
383		0.157072
384		0.0010653
387		1.58e-05
397		1.49e-05
403		6.42e-05
406		4.17e-05
409		3.73e-05
430
432		2.93e-05
434
442		0.0003275
465		0.0026834
466		0.0003417
531		4.9e-05
533		2.22e-05
534		6.11e-05
JT#19		6.6e-05
JT#20		0.0001659
JT#25		9.44e-06
JT#28		0.0002781
JT#29		0.0003344
JT#33		9.69e-05
JT#34		5.55e-06
JT#37		4.27e-05
JT#39		2.17e-05
JT#40		4.98e-05
JT#44		5.72e-05
JT#47		0.0006997
JT#52		0.0001952
JT#55		2.83e-05
JT#57		0.0004682
JT#58		0.0001774
JT#61		5.22e-05
JT#62		6.77e-05
JT#64		0.0012253
JT#65		0.0004012
JT#66		3.7e-05
379		8e-05
436		0.729055
537		4.85e-06
485		8.178e-07
475		1.347e-05
471		0.0002391
		1e-05
491		1.109e-06
486		6.658e-05
489		1.872e-05
		1e-05
472		5.048e-06
416		3.16e-05

## Sheet: 1B
	miR-1 (2-dct)
Patient ID	Pack year ≤30	Pack year >30
475	1.3473e-05
489	1.8716e-05
432	2.9254e-05
JT#19	6.6e-05
466	0.00034174
JT#42	2.41e-05
442	0.00032753
486	6.6578e-05
JT#29	0.00033443
387	1.5753e-05
436	0.729055
383	0.157072
409	3.7297e-05
534	6.109e-05
JT#20	0.00016595
JT#52	0.00019517
JT#62	6.77e-05
449	0.00923674
529	0.00083109
531	4.9039e-05
JT#18	0.00075251
JT#65	0.00040123
363	0.0237867
JT#30	1.09e-05
JT#57	0.0004682
JT#58	0.00017735
JT#39		2.17e-05
491		1.1092e-06
JT#37		4.27e-05
JT#38		1.19e-05
379		8.0041e-05
JT#22		5.72e-06
JT#28		0.00027812
JT#55		2.83e-05
JT#61		5.22e-05
JT#66		3.7e-05
JT#68		8.45e-06
537		4.8483e-06
JT#25		9.44e-06
411		0.00029713
485		8.1783e-07
533		2.2235e-05
JT#33		9.69e-05
JT#34		5.55e-06
JT#47		0.00069969
JT#64		0.00122534
384		0.00106532
403		6.4243e-05
416		3.1627e-05
471		0.00023913
472		5.0475e-06
JT#40		4.98e-05
JT#44		5.72e-05
JT#17		3.5e-05
JT#48		2.29e-05
406		4.1703e-05
397		1.4899e-05
JT#59		0.00027268
453		0.0001398
465		0.00268344

## Sheet: 1C
	Data	Clin
20	5.24262	N
26	4.162	N
54	4.9968	N
63	4.62635	N
70	4.30211	N
75	4.46526	N
80	5.51223	N
84	5.66919	N
86	4.41484	N
88	5.27341	N
95	4.35289	N
96	5.21557	N
127	3.08968	N
128	4.15367	N
151	4.16059	N
168	3.36558	N
170	3.9731	N
180	4.22416	N
183	5.26678	N
186	6.1799	N
232	4.29639	N
237	4.40862	N
246	2.83586	N
1	3.02362	Y
2	3.70357	Y
3	4.35705	Y
4	3.16706	Y
5	2.98772	Y
6	3.49197	Y
7	3.30326	Y
8	4.02213	Y
9	3.5535	Y
10	3.24977	Y
11	3.61649	Y
12	2.91349	Y
13	3.0952	Y
14	4.12284	Y
15	4.46316	Y
16	3.89896	Y
17	3.91292	Y
18	4.54933	Y
19	3.64274	Y
21	2.89709	Y
22	4.99446	Y
23	3.64123	Y
24	4.41968	Y
25	4.42773	Y
27	3.36494	Y
28	4.40901	Y
29	5.5844	Y
30	2.98433	Y
31	3.64818	Y
32	5.03188	Y
33	5.33331	Y
34	3.33464	Y
35	5.34132	Y
36	4.85366	Y
37	3.38594	Y
38	3.88073	Y
39	3.38895	Y
40	4.34841	Y
41	3.1156	Y
42	4.29614	Y
43	2.98065	Y
44	2.87384	Y
45	3.9036	Y
46	5.08199	Y
47	3.80918	Y
48	4.73422	Y
49	3.14821	Y
50	6.59252	Y
51	4.17357	Y
52	4.5097	Y
53	3.54307	Y
55	3.60982	Y
56	4.15075	Y
57	4.82361	Y
58	3.81788	Y
59	4.43615	Y
60	5.31854	Y
61	4.0906	Y
62	2.78876	Y
64	2.84948	Y
65	4.68337	Y
66	3.08379	Y
67	4.61271	Y
68	4.44	Y
69	3.35863	Y
71	4.46414	Y
72	4.31824	Y
73	3.634	Y
74	3.15266	Y
76	4.67702	Y
77	3.8473	Y
78	3.90381	Y
79	5.58745	Y
81	3.55694	Y
82	6.34671	Y
83	5.12427	Y
85	4.34368	Y
87	3.89298	Y
89	4.21266	Y
90	4.22056	Y
91	2.86481	Y
92	3.60401	Y
93	4.35608	Y
94	5.21476	Y
97	3.41268	Y
98	4.65926	Y
99	4.09287	Y
100	5.37469	Y
101	3.81957	Y
102	3.62897	Y
103	4.29734	Y
104	3.11406	Y
105	3.2888	Y
106	5.81328	Y
107	3.36523	Y
108	4.54217	Y
109	2.7219	Y
110	3.40072	Y
111	4.10961	Y
112	4.6101	Y
113	3.73877	Y
114	4.28976	Y
115	3.59001	Y
116	2.85159	Y
117	2.80088	Y
118	4.86812	Y
119	3.73675	Y
120	3.78089	Y
121	2.92727	Y
122	3.33234	Y
123	4.2224	Y
124	2.6467	Y
125	3.86186	Y
126	3.18687	Y
129	3.06603	Y
130	4.09564	Y
131	3.71022	Y
132	4.64048	Y
133	4.27282	Y
134	4.50718	Y
135	3.27136	Y
136	3.08094	Y
137	3.89585	Y
138	5.02534	Y
139	4.22553	Y
140	5.20746	Y
141	3.74733	Y
142	3.06235	Y
143	3.67234	Y
144	2.89287	Y
145	5.8064	Y
146	5.12451	Y
147	4.37166	Y
148	4.05972	Y
149	5.04223	Y
150	3.12781	Y
152	2.82424	Y
153	6.77002	Y
154	4.42428	Y
155	4.75223	Y
156	4.19527	Y
157	3.03184	Y
158	2.6247	Y
159	4.53473	Y
160	3.27951	Y
161	3.47016	Y
162	3.57917	Y
163	3.49778	Y
164	3.61229	Y
165	5.03203	Y
166	4.93719	Y
167	3.48511	Y
169	2.65146	Y
171	3.77337	Y
172	2.92701	Y
173	4.65179	Y
174	5.27985	Y
175	4.35916	Y
176	4.38471	Y
177	3.21993	Y
178	3.41107	Y
179	3.4759	Y
181	5.26883	Y
182	3.81405	Y
184	3.10116	Y
185	2.71236	Y
187	3.65701	Y
188	3.55812	Y
189	2.9536	Y
190	4.38323	Y
191	4.76164	Y
192	3.59243	Y
193	5.64253	Y
194	4.26292	Y
195	3.60011	Y
196	2.96788	Y
197	2.82805	Y
198	3.55199	Y
199	3.4482	Y
200	2.83638	Y
201	4.77412	Y
202	2.77625	Y
203	3.3345	Y
204	3.69806	Y
205	3.67065	Y
206	3.06595	Y
207	3.22485	Y
208	3.88164	Y
209	3.01557	Y
210	4.65958	Y
211	4.34817	Y
212	3.54031	Y
213	2.9902	Y
214	4.48698	Y
215	4.5774	Y
216	3.90752	Y
217	3.14585	Y
218	5.9291	Y
219	5.0469	Y
220	2.74933	Y
221	5.51334	Y
222	3.52228	Y
223	2.77209	Y
224	3.07154	Y
225	4.03948	Y
226	2.86557	Y
227	5.61964	Y
228	3.99039	Y
229	4.98363	Y
230	4.15299	Y
231	3.15801	Y
233	3.53483	Y
234	3.32405	Y
235	4.97335	Y
236	5.84442	Y
238	4.09844	Y
239	4.57352	Y
240	3.77488	Y
241	2.95115	Y
242	5.37687	Y
243	5.50989	Y
244	3.86891	Y
245	5.82446	Y

## Sheet: 1D
	Data	Clin
14	5.24262	N
19	4.162	N
41	4.9968	N
47	4.62635	N
53	4.30211	N
57	4.46526	N
62	5.51223	N
65	5.66919	N
66	4.41484	N
68	5.27341	N
74	4.35289	N
75	5.21557	N
90	3.08968	N
91	4.15367	N
109	4.16059	N
118	3.9731	N
127	4.22416	N
129	5.26678	N
130	6.1799	N
158	4.29639	N
163	4.40862	N
170	2.83586	N
1	3.70357	Y
2	2.98772	Y
3	3.49197	Y
4	3.30326	Y
5	4.02213	Y
6	3.5535	Y
7	3.24977	Y
8	3.61649	Y
9	3.0952	Y
10	4.12284	Y
11	3.89896	Y
12	4.54933	Y
13	3.64274	Y
15	2.89709	Y
16	3.64123	Y
17	4.41968	Y
18	4.42773	Y
20	3.36494	Y
21	4.40901	Y
22	5.5844	Y
23	2.98433	Y
24	5.03188	Y
25	5.33331	Y
26	5.34132	Y
27	4.85366	Y
28	3.38594	Y
29	3.88073	Y
30	3.38895	Y
31	4.34841	Y
32	3.1156	Y
33	4.29614	Y
34	2.87384	Y
35	4.73422	Y
36	3.14821	Y
37	6.59252	Y
38	4.17357	Y
39	4.5097	Y
40	3.54307	Y
42	3.60982	Y
43	4.15075	Y
44	4.43615	Y
45	5.31854	Y
46	4.0906	Y
48	2.84948	Y
49	4.68337	Y
50	3.08379	Y
51	4.61271	Y
52	3.35863	Y
54	4.46414	Y
55	4.31824	Y
56	3.15266	Y
58	4.67702	Y
59	3.8473	Y
60	3.90381	Y
61	5.58745	Y
63	3.55694	Y
64	6.34671	Y
67	3.89298	Y
69	4.21266	Y
70	4.22056	Y
71	3.60401	Y
72	4.35608	Y
73	5.21476	Y
76	3.41268	Y
77	4.65926	Y
78	5.37469	Y
79	3.81957	Y
80	3.62897	Y
81	4.29734	Y
82	3.11406	Y
83	5.81328	Y
84	3.36523	Y
85	2.85159	Y
86	2.80088	Y
87	3.33234	Y
88	4.2224	Y
89	2.6467	Y
92	3.06603	Y
93	4.09564	Y
94	4.64048	Y
95	4.50718	Y
96	3.27136	Y
97	3.08094	Y
98	3.89585	Y
99	5.02534	Y
100	4.22553	Y
101	5.20746	Y
102	2.89287	Y
103	5.8064	Y
104	5.12451	Y
105	4.37166	Y
106	4.05972	Y
107	5.04223	Y
108	3.12781	Y
110	4.75223	Y
111	4.53473	Y
112	3.27951	Y
113	3.47016	Y
114	3.61229	Y
115	5.03203	Y
116	4.93719	Y
117	2.65146	Y
119	2.92701	Y
120	4.65179	Y
121	5.27985	Y
122	4.35916	Y
123	4.38471	Y
124	3.21993	Y
125	3.41107	Y
126	3.4759	Y
128	3.81405	Y
131	3.65701	Y
132	3.55812	Y
133	4.76164	Y
134	3.59243	Y
135	3.60011	Y
136	4.77412	Y
137	2.77625	Y
138	3.3345	Y
139	3.67065	Y
140	3.06595	Y
141	3.01557	Y
142	4.65958	Y
143	4.34817	Y
144	3.54031	Y
145	2.9902	Y
146	4.48698	Y
147	4.5774	Y
148	3.90752	Y
149	5.0469	Y
150	2.74933	Y
151	5.51334	Y
152	3.52228	Y
153	2.77209	Y
154	5.61964	Y
155	3.99039	Y
156	4.98363	Y
157	4.15299	Y
159	3.53483	Y
160	3.32405	Y
161	4.97335	Y
162	5.84442	Y
164	4.09844	Y
165	3.77488	Y
166	2.95115	Y
167	5.37687	Y
168	3.86891	Y
169	5.82446	Y

## Sheet: 1E
LGRC	miR-1 (2-ddct)
	Non-smokers	Smokers
	0.141	0.002
	1.362	0.16
	3.052	0.275
	0.296	0.401
	0.224	0.239
	0.925	0.182
		0.224
		0.047
		0.183
		0.061
		0.002
		0.006
		0.003
		0.333
		0.024

## Sheet: 1F
AT	miR-1 (2-ddct)
	Former	Current
		0.429995
		0.065727
		0.209454
		0.073052
		0.104925
		0.11522
	0.044661	0.310618
	0.173517	0.369613
	0.184431	0.13858
	0.000748
	0.036503
	0.074385
	0.065297
	3.82896
	7.7069
	2.21338
	1.99633
	1.29572
	0.169053
	0.20104
	0.326137
	6.06939
	0.294829
	0.14933
	0.352489
	2.29429
	5.99621
	0.071916
	0.01351
	0.009324
	2.31651
	1.15425
	0.048457
	0.216592
	0.111495
	0.928872
	0.090405
	0.00301
	0.190736
	0.00249
	0.049788
	0.027862
	0.099556
	2.85948

## Sheet: 1G
MD Anderson mice	miR-1 (2-ddct)
	Control	Smoked
	0.955867	0.558598
	1.23532	0.345051
	0.808815	0.34243

## Sheet: 1H
Smoking-mice	miR-1 (2-ddct)
	Control	Smoked
	1.48417	0.295179
	1.44259	0.313744
	0.550441	0.152371
	0.516078	0.209593
	1.00672

## Sheet: 1I
	CSE %	0	1	5
Patient 1		1.57519	0.275607	0.056977
		0.4454	0.913691	0.130072
		0.979408	Undetermined	0.360537
Patient 2		1.81324	0.436472	0.654574
		0.120947	0.014912	0.143864
		1.06581	0.216405	0.012876
Patient 3		1.9902	0.054251	0.055909
		0.777783	0.295024	0.232823
		0.232013	0.116036	Undetermined
Patient 4		1.27614	0.383757	0.829794
		0.615927	0.294073	0.03109
		1.10793	0.340488	0.34922

[truncated: 47 more sheets: 2A, 2B, 2C, 2D, 2E, 2F, 2G, 2H, 3A, 3B, 3C, 3D, 3E, 3F, 4A, 4B, 4C, 4D, 4E, 4F …]
